# Supplementary material for: Cysteamine with In Vitro Antiviral Activity and Immunomodulatory Effects Has the Potential to Be a Repurposing Drug Candidate for COVID-19 Therapy
Source: Cells. 2021 Dec 24;11(1):52. doi: 10.3390/cells11010052 (PMC8750154; doi:10.3390/cells11010052)
Supplement: Supplementary file 1 [file cells-11-00052-s001.zip]

Archive with 1 entries (1 files):
- cells-1493006 supplementary materials proofreading back.pdf
